# Supplementary material for: Factors affecting the implementation of evidence-based Progressive Tinnitus Management in Department of Veterans Affairs Medical Centers
Source: PLoS One. 2020 Dec 28;15(12):e0242007. doi: 10.1371/journal.pone.0242007 (PMC7769276; doi:10.1371/journal.pone.0242007)
Supplement: S1 Dataset — Responses to closed-ended survey questions used in analyses. Data are presented in a randomized order. Some variables were recategorized to take into account write-in responses when there was an ‘Other’ option. The recategorized version is included in these cases. PTM Category was determined by the study team based on other survey responses. (XLSX) [file pone.0242007.s003.xlsx]

## Sheet: Data for Tables 1, 2 and 3
ID	Survey	Hospital facility	Role at facility	How many FTE audiologists/MH providers employed at your clinic?	Patient volume per day, per FTE clinician	PTM Category	Do you provide clinical services for tinnitus?	Do you feel your clinic should provide tinnitus management services?	How confident are you that your clinic can provide tinnitus management services?	Interested in receiving tinnitus management training?	How much time willing to invest in training?	Online Training	Live training at site	Live training offsite	Self-study	Other training method	Direct in-clinic supervision	Audio-record with feedback	Video-record with feedback	Other feedback
1	Audiology Survey	Hospital	Clinical Audiologist/Psychologist	6 - 10	8 - 10	Full PTM	No	Definitely yes	Very confident	Probably yes	1-3 hours	No	Yes	No	No	No	Yes	No	No	No
2	Audiology Survey	Hospital	Clinical Audiologist/Psychologist	1 - 5	11 - 13	No PTM	No	Definitely yes	Not at all confident	Definitely yes	5-10 hours	Yes	Yes	No	Yes	No	No	No	Yes	No
3	Audiology Survey	Hospital	Clinical Audiologist/Psychologist	1 - 5	5 - 7	Partial PTM	No	Definitely yes	Very confident	Definitely yes	5-10 hours	Yes	Yes	Yes	Yes	No	Yes	No	No	No
4	Audiology Survey	Hospital	Supervisor or Service Chief	6 - 10	8 - 10	Full PTM	Yes	Definitely yes	Very confident	Definitely yes	5-10 hours	Yes	No	No	Yes	No	Yes	No	No	No
5	Mental Health Survey	Hospital	Supervisor or Service Chief	More than 20	11 - 13	No PTM	No	Probably no	Not at all confident	Probably no	None	No	No	No	No	No	No	No	No	No
6	Audiology Survey	Hospital	Trainee	6 - 10	5 - 7	Full PTM	Yes	Definitely yes	Very confident	Definitely yes	11-20 hours	No	Yes	Yes	No	No	Yes	No	No	No
7	Mental Health Survey	Hospital	Clinical Audiologist/Psychologist	6 - 10	8 - 10	No PTM	No	Definitely yes	Somewhat confident	Definitely yes	3-5 hours	No	Yes	No	No	No	Yes	Yes	Yes	No
8	Audiology Survey	Hospital	Supervisor or Service Chief	11 - 15	8 - 10	No PTM	Yes	Definitely yes	Very confident	Definitely yes	5-10 hours	Yes	Yes	Yes	No	No	Yes	No	No	No
9	Audiology Survey	Hospital	Clinical Audiologist/Psychologist	1 - 5	8 - 10	No PTM	Yes	Probably yes	Somewhat confident	Definitely yes	5-10 hours	No	Yes	No	No	No	Yes	No	No	No
10	Audiology Survey	Hospital	Clinical Audiologist/Psychologist	6 - 10	11 - 13	Full PTM	Yes	Definitely yes	Very confident	Definitely yes	5-10 hours	Yes	Yes	Yes	Yes	No	Yes	No	No	No
11	Mental Health Survey	Hospital	Clinical Social Worker	More than 20	5 - 7	No PTM	No	Definitely no	Not at all confident	Not sure	1-3 hours	No	Yes	No	No	No	Yes	No	No	No
12	Mental Health Survey	Hospital	Clinical Audiologist/Psychologist	More than 20	5 - 7	No PTM	No	Probably yes	Somewhat confident	Probably yes	5-10 hours	Yes	Yes	Yes	No	No	Yes	Yes	No	No
13	Mental Health Survey	Hospital	Clinical Audiologist/Psychologist	More than 20	11 - 13	No PTM	No	Probably no	Barely confident	Probably yes	11-20 hours	Yes	Yes	No	Yes	No	No	No	No	Yes
14	Audiology Survey	Hospital	Clinical Audiologist/Psychologist	1 - 5	5 - 7	Partial PTM	Yes	Definitely yes	Very confident	Definitely yes	11-20 hours	Yes	Yes	Yes	Yes	No	Yes	Yes	No	No
15	Audiology Survey	Hospital	Clinical Audiologist/Psychologist	1 - 5	8 - 10	Partial PTM	Yes	Definitely yes	Very confident	Probably yes	11-20 hours	Yes	No	Yes	Yes	No	No	Yes	Yes	No
16	Audiology Survey	Hospital	Clinical Audiologist/Psychologist	Missing	Missing	No PTM	Yes	Definitely yes	Very confident	Missing	Missing	No	No	No	No	No	No	No	No	No
17	Audiology Survey	Hospital	Clinical Audiologist/Psychologist	6 - 10	8 - 10	Full PTM	Yes	Definitely yes	Very confident	Probably yes	5-10 hours	Yes	No	No	Yes	No	No	No	No	No
18	Audiology Survey	Hospital	Clinical Audiologist/Psychologist	1 - 5	8 - 10	No PTM	Yes	Definitely yes	Somewhat confident	Definitely yes	Missing	No	Yes	No	No	No	Yes	No	No	No
19	Audiology Survey	Hospital	Clinical Audiologist/Psychologist	1 - 5	8 - 10	Partial PTM	Yes	Definitely yes	Very confident	Definitely yes	5-10 hours	Yes	Yes	No	Yes	No	Yes	No	No	No
20	Mental Health Survey	Hospital	Trainee	More than 20	8 - 10	No PTM	Yes	Definitely yes	Very confident	Definitely yes	1-3 hours	Yes	Yes	No	No	No	Yes	No	No	No
21	Mental Health Survey	Hospital	Clinical Social Worker	More than 20	5 - 7	No PTM	No	Probably yes	Somewhat confident	Definitely yes	11-20 hours	No	Yes	Yes	No	No	No	Yes	No	No
22	Audiology Survey	Hospital	Clinical Audiologist/Psychologist	11 - 15	8 - 10	Partial PTM	Yes	Definitely yes	Very confident	Definitely yes	11-20 hours	Yes	Yes	Yes	No	No	Yes	Yes	Yes	No
23	Audiology Survey	Hospital	Clinical Audiologist/Psychologist	1 - 5	8 - 10	No PTM	Yes	Probably yes	Somewhat confident	Probably yes	11-20 hours	Yes	Yes	No	Yes	No	No	No	Yes	No
24	Audiology Survey	Outpatient clinic	Clinical Audiologist/Psychologist	11 - 15	8 - 10	Partial PTM	Yes	Definitely yes	Very confident	Probably yes	3-5 hours	Yes	No	No	Yes	No	No	Yes	Yes	No
25	Mental Health Survey	Outpatient clinic	Supervisor or Service Chief	More than 20	5 - 7	No PTM	No	Probably yes	Barely confident	Probably yes	1-3 hours	Yes	No	No	Yes	No	Yes	No	No	No
26	Audiology Survey	Hospital	Clinical Audiologist/Psychologist	1 - 5	8 - 10	Full PTM	Yes	Definitely yes	Somewhat confident	Definitely yes	1-3 hours	No	Yes	Yes	No	No	Yes	No	No	No
27	Mental Health Survey	Hospital	Other	More than 20	11 - 13	No PTM	No	Definitely no	Not at all confident	Definitely no	None	No	No	No	No	Yes	No	No	No	Yes
28	Audiology Survey	Hospital	Supervisor or Service Chief	6 - 10	5 - 7	Partial PTM	Yes	Definitely yes	Very confident	Probably yes	3-5 hours	Yes	No	Yes	Yes	No	Yes	No	No	No
29	Mental Health Survey	Hospital	Other	More than 20	8 - 10	No PTM	Yes	Definitely yes	Somewhat confident	Definitely yes	11-20 hours	Yes	Yes	No	Yes	No	Yes	Yes	Yes	No
30	Audiology Survey	Hospital	Supervisor or Service Chief	16 - 20	8 - 10	Full PTM	No	Definitely yes	Very confident	Probably yes	1-3 hours	Yes	No	No	No	No	Yes	No	No	No
31	Mental Health Survey	Hospital	Other	Missing	Missing	No PTM	No	Definitely yes	Very confident	Missing	Missing	No	No	No	No	No	No	No	No	No
32	Audiology Survey	Hospital	Clinical Audiologist/Psychologist	1 - 5	8 - 10	No PTM	No	Definitely yes	Somewhat confident	Probably yes	3-5 hours	No	No	Yes	No	No	No	Yes	No	No
33	Mental Health Survey	Outpatient clinic	Clinical Audiologist/Psychologist	16 - 20	More than 13	No PTM	No	Probably no	Not at all confident	Probably yes	11-20 hours	Yes	Yes	No	Yes	No	Yes	No	No	Yes
34	Audiology Survey	Hospital	Clinical Audiologist/Psychologist	1 - 5	8 - 10	Full PTM	Yes	Definitely yes	Very confident	Definitely yes	5-10 hours	No	Yes	No	No	Yes	Yes	No	No	No
35	Audiology Survey	Hospital	Clinical Audiologist/Psychologist	6 - 10	5 - 7	No PTM	Yes	Definitely yes	Barely confident	Definitely yes	5-10 hours	No	Yes	No	No	No	Yes	No	No	No
36	Audiology Survey	Other	Clinical Audiologist/Psychologist	1 - 5	8 - 10	No PTM	Yes	Definitely yes	Somewhat confident	Definitely yes	3-5 hours	Yes	Yes	Yes	No	No	Yes	Yes	No	No
37	Audiology Survey	Hospital	Clinical Audiologist/Psychologist	11 - 15	8 - 10	Full PTM	No	Definitely yes	Very confident	Definitely yes	5-10 hours	Yes	Yes	Yes	Yes	No	Yes	No	No	No
38	Audiology Survey	Hospital	Supervisor or Service Chief	6 - 10	8 - 10	No PTM	Yes	Definitely yes	Somewhat confident	Not sure	5-10 hours	Yes	Yes	No	Yes	No	Yes	No	No	No
39	Audiology Survey	Hospital	Clinical Audiologist/Psychologist	11 - 15	8 - 10	No PTM	Yes	Definitely yes	Very confident	Definitely yes	11-20 hours	Yes	Yes	Yes	Yes	No	Yes	No	Yes	No
40	Audiology Survey	Outpatient clinic	Clinical Audiologist/Psychologist	1 - 5	8 - 10	Partial PTM	Missing	Definitely yes	Very confident	Definitely yes	11-20 hours	Yes	Yes	Yes	No	No	Yes	No	No	No
41	Mental Health Survey	Hospital	Other	More than 20	8 - 10	No PTM	Yes	Probably yes	Somewhat confident	Probably no	None	Yes	No	No	Yes	No	No	No	No	No
42	Audiology Survey	Hospital	Clinical Audiologist/Psychologist	1 - 5	5 - 7	No PTM	Yes	Probably yes	Somewhat confident	Probably no	1-3 hours	No	Yes	Yes	No	No	Yes	No	No	No
43	Audiology Survey	Hospital	Clinical Audiologist/Psychologist	6 - 10	8 - 10	Partial PTM	Yes	Probably yes	Somewhat confident	Probably no	1-3 hours	No	Yes	No	No	No	Yes	No	No	No
44	Audiology Survey	Hospital	Clinical Audiologist/Psychologist	6 - 10	8 - 10	Partial PTM	Yes	Definitely yes	Somewhat confident	Definitely yes	11-20 hours	No	No	Yes	No	No	No	Yes	Yes	No
45	Audiology Survey	Hospital	Clinical Audiologist/Psychologist	6 - 10	8 - 10	No PTM	Yes	Definitely yes	Somewhat confident	Definitely yes	5-10 hours	No	Yes	Yes	No	No	Yes	No	No	No
46	Audiology Survey	Hospital	Clinical Audiologist/Psychologist	1 - 5	5 - 7	No PTM	Yes	Definitely yes	Very confident	Definitely yes	11-20 hours	Yes	No	No	No	No	Yes	No	No	No
47	Mental Health Survey	Outpatient clinic	Clinical Audiologist/Psychologist	1 - 5	5 - 7	No PTM	No	Definitely yes	Somewhat confident	Definitely yes	11-20 hours	Yes	Yes	Yes	Yes	No	Yes	Yes	No	No
48	Mental Health Survey	Missing	Clinical Social Worker	1 - 5	5 - 7	No PTM	No	Definitely yes	Missing	Missing	Missing	No	No	No	No	No	No	No	No	No
49	Mental Health Survey	Hospital	Supervisor or Service Chief	More than 20	5 - 7	No PTM	No	Probably no	Barely confident	Probably yes	Up to 1 hour	No	Yes	No	No	No	Yes	No	No	No
50	Mental Health Survey	Outpatient clinic	Other	16 - 20	8 - 10	No PTM	No	Definitely no	Not at all confident	Definitely no	None	No	No	No	No	Yes	No	No	No	Yes
51	Mental Health Survey	Outpatient clinic	Clinical Audiologist/Psychologist	1 - 5	5 - 7	No PTM	No	Probably yes	Somewhat confident	Probably yes	Missing	No	Yes	No	No	No	Yes	No	No	No
52	Audiology Survey	Hospital	Trainee	6 - 10	5 - 7	Full PTM	Yes	Definitely yes	Very confident	Definitely yes	3-5 hours	Yes	Yes	Yes	Yes	No	No	No	Yes	No
53	Mental Health Survey	Hospital	Clinical Audiologist/Psychologist	More than 20	5 - 7	No PTM	No	Definitely yes	Barely confident	Probably yes	11-20 hours	Yes	Yes	Yes	No	No	Yes	Yes	No	No
54	Mental Health Survey	Hospital	Other	More than 20	5 - 7	Full PTM	No	Probably yes	Somewhat confident	Probably yes	1-3 hours	No	Yes	No	No	No	Yes	No	No	No
55	Mental Health Survey	Hospital	Clinical Audiologist/Psychologist	More than 20	5 - 7	No PTM	No	Probably yes	Not at all confident	Missing	Up to 1 hour	No	No	No	No	No	Yes	No	No	No
56	Mental Health Survey	Outpatient clinic	Clinical Audiologist/Psychologist	More than 20	5 - 7	No PTM	No	Probably yes	Somewhat confident	Not sure	Missing	Yes	Yes	Yes	Yes	No	Yes	No	No	No
57	Audiology Survey	Missing	Clinical Audiologist/Psychologist	6 - 10	8 - 10	Full PTM	Yes	Definitely yes	Very confident	Definitely yes	11-20 hours	Yes	Yes	Yes	Yes	No	Yes	Yes	Yes	No
58	Mental Health Survey	Hospital	Clinical Audiologist/Psychologist	More than 20	Fewer than 5	Full PTM	No	Probably yes	Not at all confident	Probably yes	1-3 hours	Yes	No	No	Yes	No	Yes	No	No	No
59	Audiology Survey	Hospital	Clinical Audiologist/Psychologist	6 - 10	8 - 10	Full PTM	Yes	Definitely yes	Very confident	Probably yes	11-20 hours	Yes	Yes	Yes	No	No	Yes	No	No	No
60	Audiology Survey	Outpatient clinic	Clinical Audiologist/Psychologist	1 - 5	8 - 10	No PTM	Yes	Probably yes	Somewhat confident	Definitely yes	5-10 hours	Yes	Yes	Yes	No	No	No	No	No	No
61	Mental Health Survey	Outpatient clinic	Clinical Audiologist/Psychologist	More than 20	More than 13	No PTM	No	Probably yes	Not at all confident	Probably yes	1-3 hours	No	Yes	No	No	No	Yes	Yes	Yes	No
62	Audiology Survey	Hospital	Clinical Audiologist/Psychologist	1 - 5	8 - 10	No PTM	Yes	Definitely yes	Somewhat confident	Definitely yes	3-5 hours	No	No	Yes	No	No	Yes	No	No	No
63	Mental Health Survey	Hospital	Trainee	11 - 15	5 - 7	No PTM	No	Probably yes	Somewhat confident	Definitely yes	Up to 1 hour	No	Yes	No	No	No	No	Yes	No	No
64	Audiology Survey	Hospital	Supervisor or Service Chief	11 - 15	8 - 10	Partial PTM	Yes	Definitely yes	Very confident	Definitely yes	3-5 hours	Yes	Yes	No	Yes	No	Yes	Yes	Yes	No
65	Mental Health Survey	Outpatient clinic	Other	Missing	8 - 10	No PTM	No	Definitely yes	Somewhat confident	Probably yes	3-5 hours	Yes	Yes	No	Yes	No	Yes	No	No	Yes
66	Audiology Survey	Hospital	Supervisor or Service Chief	11 - 15	8 - 10	Full PTM	Yes	Definitely yes	Very confident	Probably yes	1-3 hours	Yes	No	No	Yes	No	Yes	No	No	No
67	Audiology Survey	Hospital	Supervisor or Service Chief	6 - 10	5 - 7	Partial PTM	No	Definitely yes	Somewhat confident	Probably no	3-5 hours	No	Yes	No	No	No	Yes	No	Yes	No
68	Mental Health Survey	Other	Other	Missing	Missing	No PTM	No	Definitely yes	Somewhat confident	Missing	Missing	No	No	No	No	No	No	No	No	No
69	Mental Health Survey	Hospital	Supervisor or Service Chief	More than 20	More than 13	No PTM	No	Definitely no	Not at all confident	Not sure	None	Yes	No	No	No	No	No	No	No	Yes
70	Mental Health Survey	Hospital	Clinical Social Worker	6 - 10	5 - 7	No PTM	No	Probably yes	Not at all confident	Probably yes	3-5 hours	Yes	Yes	No	No	No	Yes	No	No	Yes
71	Mental Health Survey	Outpatient clinic	Other	1 - 5	5 - 7	No PTM	No	Probably yes	Barely confident	Definitely yes	5-10 hours	Yes	Yes	Yes	No	No	Yes	No	No	No
72	Audiology Survey	Hospital	Clinical Audiologist/Psychologist	1 - 5	8 - 10	No PTM	Yes	Definitely yes	Somewhat confident	Not sure	1-3 hours	No	No	No	Yes	No	Yes	No	Yes	No
73	Mental Health Survey	Hospital	Supervisor or Service Chief	More than 20	5 - 7	No PTM	No	Probably yes	Not at all confident	Probably yes	1-3 hours	Yes	Yes	No	No	No	Yes	No	Yes	No
74	Mental Health Survey	Hospital	Clinical Audiologist/Psychologist	16 - 20	5 - 7	No PTM	No	Probably no	Not at all confident	Probably no	None	No	Yes	Yes	No	No	Yes	Yes	No	No
75	Audiology Survey	Hospital	Clinical Audiologist/Psychologist	6 - 10	8 - 10	Full PTM	Yes	Definitely yes	Very confident	Definitely yes	1-3 hours	Yes	No	No	No	No	No	No	No	Yes
76	Audiology Survey	Hospital	Supervisor or Service Chief	6 - 10	8 - 10	Partial PTM	Yes	Definitely yes	Very confident	Probably yes	3-5 hours	Yes	Yes	No	Yes	No	Yes	No	No	No
77	Audiology Survey	Hospital	Clinical Audiologist/Psychologist	1 - 5	8 - 10	No PTM	No	Definitely yes	Somewhat confident	Missing	Missing	No	No	No	No	No	No	No	No	No
78	Audiology Survey	Hospital	Clinical Audiologist/Psychologist	1 - 5	8 - 10	No PTM	Yes	Definitely yes	Very confident	Probably yes	3-5 hours	Yes	No	No	No	No	No	No	No	Yes
79	Mental Health Survey	Outpatient clinic	Supervisor or Service Chief	6 - 10	5 - 7	No PTM	No	Probably yes	Barely confident	Probably yes	1-3 hours	Yes	Yes	No	No	No	Yes	No	No	No
80	Audiology Survey	Outpatient clinic	Clinical Audiologist/Psychologist	1 - 5	8 - 10	No PTM	No	Definitely yes	Very confident	Definitely yes	5-10 hours	No	No	No	Yes	No	No	Yes	No	No
81	Mental Health Survey	Hospital	Other	6 - 10	5 - 7	No PTM	No	Probably yes	Somewhat confident	Not sure	Missing	No	Yes	No	No	No	Yes	No	No	No
82	Mental Health Survey	Hospital	Other	More than 20	11 - 13	No PTM	No	Definitely no	Not at all confident	Definitely no	None	No	No	No	No	No	No	No	No	No
83	Mental Health Survey	Outpatient clinic	Other	1 - 5	5 - 7	No PTM	No	Probably no	Barely confident	Probably yes	1-3 hours	No	Yes	Yes	No	No	No	No	No	Yes
84	Audiology Survey	Hospital	Clinical Audiologist/Psychologist	1 - 5	5 - 7	No PTM	No	Definitely yes	Somewhat confident	Definitely yes	11-20 hours	No	Yes	Yes	No	No	No	Yes	No	No
85	Audiology Survey	Hospital	Other	1 - 5	5 - 7	Partial PTM	Yes	Definitely yes	Very confident	Definitely yes	1-3 hours	Yes	No	No	No	No	No	No	No	Yes
86	Audiology Survey	Hospital	Clinical Audiologist/Psychologist	1 - 5	8 - 10	No PTM	Yes	Definitely yes	Somewhat confident	Probably yes	11-20 hours	Yes	No	No	Yes	No	Yes	No	No	No
87	Mental Health Survey	Hospital	Other	More than 20	8 - 10	No PTM	No	Definitely no	Not at all confident	Not sure	1-3 hours	Yes	Yes	No	No	No	Yes	No	No	No
88	Audiology Survey	Hospital	Clinical Audiologist/Psychologist	6 - 10	8 - 10	No PTM	Yes	Definitely yes	Very confident	Definitely yes	5-10 hours	No	Yes	Yes	No	No	Yes	No	No	No
89	Audiology Survey	Other	Clinical Audiologist/Psychologist	6 - 10	5 - 7	No PTM	Yes	Definitely yes	Very confident	Definitely yes	11-20 hours	Yes	Yes	Yes	Yes	No	Yes	No	Yes	No
90	Audiology Survey	Hospital	Supervisor or Service Chief	16 - 20	8 - 10	No PTM	No	Definitely yes	Very confident	Probably no	None	No	No	No	No	Yes	No	No	No	Yes
91	Mental Health Survey	Hospital	Clinical Audiologist/Psychologist	6 - 10	5 - 7	No PTM	No	Definitely yes	Very confident	Definitely yes	11-20 hours	Yes	Yes	No	No	No	Yes	No	No	No
92	Audiology Survey	Hospital	Clinical Audiologist/Psychologist	11 - 15	8 - 10	Full PTM	Yes	Definitely yes	Very confident	Definitely yes	11-20 hours	No	Yes	Yes	No	No	Yes	Yes	No	No
93	Mental Health Survey	Hospital	Clinical Audiologist/Psychologist	Missing	Missing	No PTM	Yes	Definitely yes	Barely confident	Missing	Missing	No	No	No	No	No	No	No	No	No
94	Mental Health Survey	Outpatient clinic	Clinical Audiologist/Psychologist	6 - 10	Missing	Full PTM	Yes	Definitely yes	Very confident	Definitely yes	11-20 hours	No	Yes	Yes	No	No	Yes	Yes	No	No
95	Audiology Survey	Outpatient clinic	Clinical Audiologist/Psychologist	1 - 5	8 - 10	No PTM	Yes	Probably yes	Barely confident	Definitely yes	5-10 hours	No	Yes	No	Yes	No	Yes	No	No	No
96	Mental Health Survey	Hospital	Supervisor or Service Chief	More than 20	8 - 10	No PTM	No	Definitely no	Not at all confident	Probably no	1-3 hours	Yes	No	No	No	No	No	No	No	Yes
97	Audiology Survey	Outpatient clinic	Clinical Audiologist/Psychologist	6 - 10	8 - 10	No PTM	Yes	Definitely yes	Very confident	Probably yes	1-3 hours	Yes	No	No	No	No	No	No	No	Yes
98	Audiology Survey	Hospital	Clinical Audiologist/Psychologist	6 - 10	5 - 7	Full PTM	Yes	Definitely yes	Very confident	Definitely yes	11-20 hours	Yes	No	No	No	Yes	Yes	No	Yes	No
99	Audiology Survey	Hospital	Supervisor or Service Chief	1 - 5	8 - 10	No PTM	Yes	Probably yes	Somewhat confident	Not sure	1-3 hours	No	Yes	Yes	No	No	Yes	No	No	No
100	Mental Health Survey	Hospital	Clinical Audiologist/Psychologist	16 - 20	5 - 7	No PTM	No	Probably yes	Somewhat confident	Probably yes	11-20 hours	Yes	Yes	Yes	No	No	Yes	No	No	No
101	Audiology Survey	Hospital	Clinical Audiologist/Psychologist	11 - 15	11 - 13	Partial PTM	Yes	Definitely yes	Very confident	Definitely yes	3-5 hours	Yes	No	Yes	Yes	No	No	No	No	Yes
102	Mental Health Survey	Hospital	Clinical Audiologist/Psychologist	Missing	Fewer than 5	Full PTM	Yes	Definitely yes	Very confident	Definitely yes	5-10 hours	Yes	Yes	Yes	Yes	Yes	Yes	Yes	No	No
103	Mental Health Survey	Hospital	Other	Missing	Missing	No PTM	No	Probably no	Not at all confident	Missing	Missing	No	No	No	No	No	No	No	No	No
104	Mental Health Survey	Hospital	Clinical Audiologist/Psychologist	More than 20	11 - 13	No PTM	No	Probably yes	Somewhat confident	Probably yes	3-5 hours	Yes	Yes	No	Yes	No	No	No	No	Yes
105	Mental Health Survey	Hospital	Supervisor or Service Chief	More than 20	More than 13	No PTM	No	Probably no	Not at all confident	Not sure	None	No	Yes	No	No	No	Yes	No	No	No
106	Audiology Survey	Hospital	Supervisor or Service Chief	6 - 10	8 - 10	No PTM	No	Definitely yes	Somewhat confident	Definitely yes	5-10 hours	Yes	No	No	No	No	Yes	No	Yes	No
107	Mental Health Survey	Hospital	Other	More than 20	Missing	No PTM	No	Definitely yes	Not at all confident	Probably yes	11-20 hours	Yes	No	Yes	Yes	No	No	No	Yes	No
108	Audiology Survey	Hospital	Clinical Audiologist/Psychologist	6 - 10	5 - 7	No PTM	Yes	Definitely yes	Very confident	Definitely yes	Missing	Yes	Yes	No	No	Yes	Yes	Yes	No	No
109	Mental Health Survey	Outpatient clinic	Clinical Social Worker	1 - 5	5 - 7	No PTM	No	Definitely yes	Not at all confident	Definitely yes	5-10 hours	No	Yes	Yes	No	No	Yes	No	No	Yes
110	Mental Health Survey	Hospital	Clinical Audiologist/Psychologist	More than 20	8 - 10	No PTM	Yes	Definitely yes	Barely confident	Definitely yes	11-20 hours	Yes	No	No	Yes	No	No	No	No	Yes
111	Mental Health Survey	Outpatient clinic	Clinical Social Worker	1 - 5	5 - 7	No PTM	No	Definitely yes	Somewhat confident	Definitely yes	Up to 1 hour	Yes	Yes	No	No	No	No	No	No	Yes
112	Audiology Survey	Hospital	Clinical Audiologist/Psychologist	1 - 5	8 - 10	No PTM	Yes	Definitely yes	Somewhat confident	Probably yes	1-3 hours	Yes	Yes	No	No	No	Yes	No	No	No
113	Mental Health Survey	Outpatient clinic	Other	1 - 5	5 - 7	No PTM	No	Definitely yes	Not at all confident	Definitely no	None	No	No	No	No	Yes	No	No	No	Yes
114	Audiology Survey	Hospital	Clinical Audiologist/Psychologist	11 - 15	5 - 7	Full PTM	Yes	Definitely yes	Very confident	Definitely yes	5-10 hours	Yes	Yes	Yes	Yes	No	Yes	No	No	No
115	Audiology Survey	Outpatient clinic	Clinical Audiologist/Psychologist	6 - 10	8 - 10	Full PTM	Yes	Definitely yes	Very confident	Definitely yes	5-10 hours	Yes	Yes	Yes	Yes	No	Yes	No	No	No
116	Mental Health Survey	Outpatient clinic	Other	1 - 5	11 - 13	No PTM	No	Probably yes	Barely confident	Not sure	Up to 1 hour	Yes	No	No	No	No	No	No	No	No
117	Audiology Survey	Hospital	Clinical Audiologist/Psychologist	1 - 5	11 - 13	No PTM	Yes	Definitely yes	Somewhat confident	Probably yes	11-20 hours	Yes	No	No	Yes	No	No	Yes	No	No
118	Audiology Survey	Hospital	Clinical Audiologist/Psychologist	1 - 5	5 - 7	No PTM	No	Definitely yes	Somewhat confident	Definitely yes	3-5 hours	Yes	Yes	Yes	Yes	No	No	Yes	No	No
119	Mental Health Survey	Outpatient clinic	Clinical Social Worker	1 - 5	8 - 10	No PTM	No	Definitely yes	Somewhat confident	Probably yes	3-5 hours	No	Yes	Yes	No	No	Yes	No	No	No
120	Audiology Survey	Hospital	Clinical Audiologist/Psychologist	6 - 10	8 - 10	Full PTM	Yes	Definitely yes	Very confident	Definitely yes	5-10 hours	No	Yes	Yes	No	No	Yes	No	No	No
121	Audiology Survey	Hospital	Clinical Audiologist/Psychologist	11 - 15	8 - 10	No PTM	Yes	Definitely yes	Somewhat confident	Definitely yes	3-5 hours	Yes	Yes	Yes	No	No	No	Yes	Yes	No
122	Mental Health Survey	Hospital	Supervisor or Service Chief	More than 20	8 - 10	No PTM	No	Probably no	Barely confident	Probably yes	Up to 1 hour	Yes	No	No	No	No	No	No	No	Yes
123	Mental Health Survey	Outpatient clinic	Other	11 - 15	8 - 10	No PTM	No	Definitely yes	Somewhat confident	Definitely yes	5-10 hours	No	Yes	No	No	No	Yes	No	No	No
124	Audiology Survey	Hospital	Clinical Audiologist/Psychologist	1 - 5	8 - 10	Full PTM	Yes	Definitely yes	Very confident	Definitely yes	11-20 hours	Yes	Yes	Yes	Yes	No	Yes	No	No	No
125	Audiology Survey	Hospital	Clinical Audiologist/Psychologist	6 - 10	8 - 10	Full PTM	Yes	Definitely yes	Very confident	Definitely yes	11-20 hours	Yes	Yes	Yes	Yes	No	Yes	No	No	No
126	Audiology Survey	Hospital	Clinical Audiologist/Psychologist	1 - 5	8 - 10	No PTM	No	Definitely yes	Somewhat confident	Probably yes	5-10 hours	Yes	Yes	Yes	No	No	Yes	No	No	No
127	Audiology Survey	Hospital	Clinical Audiologist/Psychologist	6 - 10	5 - 7	No PTM	Yes	Definitely yes	Somewhat confident	Definitely yes	11-20 hours	No	Yes	Yes	No	No	Yes	No	No	No
128	Audiology Survey	Hospital	Clinical Audiologist/Psychologist	1 - 5	8 - 10	Full PTM	Yes	Definitely yes	Very confident	Definitely yes	5-10 hours	Yes	Yes	Yes	No	No	Yes	No	No	No
129	Mental Health Survey	Hospital	Clinical Audiologist/Psychologist	1 - 5	5 - 7	Partial PTM	Yes	Probably yes	Somewhat confident	Not sure	1-3 hours	Yes	Yes	No	No	No	Yes	No	No	No
130	Mental Health Survey	Outpatient clinic	Other	More than 20	8 - 10	Full PTM	No	Probably no	Not at all confident	Probably no	None	No	Yes	No	No	No	Yes	No	No	No
131	Audiology Survey	Hospital	Clinical Audiologist/Psychologist	1 - 5	8 - 10	No PTM	Yes	Probably yes	Somewhat confident	Not sure	1-3 hours	No	Yes	No	No	No	No	No	Yes	No
132	Audiology Survey	Hospital	Clinical Audiologist/Psychologist	11 - 15	8 - 10	Full PTM	Yes	Definitely yes	Very confident	Definitely yes	5-10 hours	Yes	Yes	Yes	Yes	No	No	No	Yes	No
133	Audiology Survey	Hospital	Clinical Audiologist/Psychologist	1 - 5	5 - 7	Full PTM	Yes	Definitely yes	Somewhat confident	Definitely yes	11-20 hours	Yes	Yes	No	Yes	No	No	No	No	Yes
134	Audiology Survey	Hospital	Clinical Audiologist/Psychologist	1 - 5	8 - 10	Full PTM	Yes	Definitely yes	Very confident	Definitely yes	3-5 hours	Yes	No	No	Yes	No	Yes	No	No	No
135	Audiology Survey	Hospital	Clinical Audiologist/Psychologist	6 - 10	8 - 10	No PTM	Yes	Definitely yes	Somewhat confident	Probably yes	3-5 hours	Yes	No	No	No	No	Yes	No	No	No
136	Mental Health Survey	Hospital	Supervisor or Service Chief	6 - 10	11 - 13	No PTM	No	Probably no	Barely confident	Not sure	Up to 1 hour	No	Yes	No	No	No	No	Yes	No	No
137	Audiology Survey	Hospital	Clinical Audiologist/Psychologist	6 - 10	8 - 10	Full PTM	Yes	Definitely yes	Very confident	Definitely yes	5-10 hours	Yes	No	No	No	No	Yes	No	No	No
138	Mental Health Survey	Hospital	Other	6 - 10	8 - 10	No PTM	No	Definitely no	Not at all confident	Probably yes	3-5 hours	Yes	No	No	Yes	No	No	No	Yes	No
139	Mental Health Survey	Hospital	Clinical Audiologist/Psychologist	More than 20	11 - 13	No PTM	Yes	Definitely yes	Not at all confident	Probably yes	11-20 hours	No	Yes	Yes	No	No	Yes	Yes	Yes	No
140	Audiology Survey	Hospital	Clinical Audiologist/Psychologist	1 - 5	11 - 13	No PTM	Yes	Definitely yes	Very confident	Definitely yes	11-20 hours	Yes	Yes	Yes	No	No	Yes	No	No	No
141	Audiology Survey	Hospital	Clinical Audiologist/Psychologist	6 - 10	5 - 7	No PTM	Yes	Definitely yes	Somewhat confident	Probably yes	3-5 hours	Yes	Yes	No	Yes	No	No	No	No	Yes
142	Audiology Survey	Hospital	Clinical Audiologist/Psychologist	6 - 10	8 - 10	Partial PTM	Yes	Definitely yes	Barely confident	Definitely yes	11-20 hours	Yes	Yes	No	Yes	No	No	No	No	Yes
143	Audiology Survey	Outpatient clinic	Clinical Audiologist/Psychologist	Missing	Missing	No PTM	Yes	Definitely yes	Very confident	Missing	Missing	No	No	No	No	No	No	No	No	No
144	Mental Health Survey	Outpatient clinic	Clinical Social Worker	1 - 5	Fewer than 5	No PTM	No	Probably yes	Barely confident	Not sure	Up to 1 hour	Yes	No	No	No	No	Yes	No	No	No
145	Mental Health Survey	Hospital	Other	More than 20	8 - 10	No PTM	No	Definitely yes	Very confident	Definitely yes	Up to 1 hour	Yes	Yes	No	No	Yes	Yes	No	No	No
146	Audiology Survey	Missing	Clinical Audiologist/Psychologist	Missing	Missing	No PTM	Yes	Definitely yes	Somewhat confident	Missing	Missing	No	No	No	No	No	No	No	No	No
147	Audiology Survey	Hospital	Clinical Audiologist/Psychologist	1 - 5	8 - 10	No PTM	No	Probably yes	Somewhat confident	Missing	Missing	No	No	No	No	No	No	No	No	No
148	Mental Health Survey	Outpatient clinic	Clinical Audiologist/Psychologist	1 - 5	5 - 7	No PTM	No	Probably yes	Somewhat confident	Probably yes	5-10 hours	Yes	Yes	No	No	No	Yes	Yes	No	No
149	Mental Health Survey	Hospital	Clinical Audiologist/Psychologist	16 - 20	5 - 7	No PTM	No	Probably no	Barely confident	Definitely no	Up to 1 hour	No	No	No	Yes	No	Yes	No	No	No
150	Mental Health Survey	Outpatient clinic	Other	1 - 5	11 - 13	No PTM	No	Definitely yes	Barely confident	Definitely yes	1-3 hours	Yes	Yes	No	No	No	Yes	No	No	No
151	Audiology Survey	Hospital	Clinical Audiologist/Psychologist	6 - 10	11 - 13	Partial PTM	Yes	Definitely yes	Very confident	Definitely yes	5-10 hours	Yes	Yes	Yes	Yes	No	Yes	No	Yes	No
152	Mental Health Survey	Outpatient clinic	Clinical Audiologist/Psychologist	6 - 10	5 - 7	No PTM	No	Probably yes	Barely confident	Definitely yes	5-10 hours	Yes	Yes	Yes	Yes	No	Yes	Yes	Yes	No
153	Audiology Survey	Hospital	Supervisor or Service Chief	6 - 10	8 - 10	No PTM	Yes	Definitely yes	Very confident	Definitely yes	11-20 hours	Yes	Yes	Yes	No	No	Yes	No	No	No
